# Supplementary material for: Evaluation of a Semi-Automated Ultrasound Guidance System for Central Vascular Access
Source: Bioengineering (Basel). 2024 Dec 15;11(12):1271. doi: 10.3390/bioengineering11121271 (PMC11673238; doi:10.3390/bioengineering11121271)
Supplement: Supplementary file 1 [file bioengineering-11-01271-s001.zip]

Archive with 1 entries (1 files):
- bioengineering-3345763-supplementary.pdf
